# Supplementary material for: Alternative splice variants of rhomboid proteins: Comparative analysis of database entries for select model organisms and validation of functional potential
Source: F1000Res. 2018 May 31;7:139. Originally published 2018 Feb 1. [Version 2] doi: 10.12688/f1000research.13383.2 (PMC7065720; doi:10.12688/f1000research.13383.2)
Supplement: Raw data underlying the results in Figure 7 — Figure 7B. Disk Assay Area Measurements of Growth (Sensitivity) in the Presence of Nystatin for Transgenic Yeast Lines Expressing At1g74130 Splice Variants; Figure 7C. Percent Survival (Cell/Colony Counts) of Various Transgenic Yeast Lines When Treated with Nystatin and Amphotericin B; Figure 7D. Densitometry Assessment of Immunoblots Developed for Assessing Mgm1 Levels and Ratios in Mitochondria Isolated from Transgenic Yeast Lines Expressing At1g74130 Splice Variants. [file f1000research-7-16431-s0000.tgz]

Archive with 1 entries (1 files):
- 95001ef7-7a99-4b23-8c8e-f3996214ce63_Dataset_1.zip
