# Supplementary material for: Alternative splice variants of rhomboid proteins: Comparative analysis of database entries for select model organisms and validation of functional potential
Source: F1000Res. 2018 May 31;7:139. Originally published 2018 Feb 1. [Version 2] doi: 10.12688/f1000research.13383.2 (PMC7065720; doi:10.12688/f1000research.13383.2)
Supplement: Raw data underlying the results in Figure 8 — Figure 8A–B. Cell/Colony Counts of Various Transgenic Bacterial Lines When Grown on Plates with Increasing Ampicillin Concentrations; Figure 8D. Assays to Determine Percent Survival (Cell/Colony Counts) of Bacterial Cells When Treated Exogenously with Recombinant At1g74130 Splice Variant Proteins. [file f1000research-7-16431-s0001.tgz]

Archive with 1 entries (1 files):
- 6300ecee-a678-4276-b269-80baf40cfa99_Dataset_2new.zip
