# Supplementary material for: Alternative splice variants of rhomboid proteins: Comparative analysis of database entries for select model organisms and validation of functional potential
Source: F1000Res. 2018 May 31;7:139. Originally published 2018 Feb 1. [Version 2] doi: 10.12688/f1000research.13383.2 (PMC7065720; doi:10.12688/f1000research.13383.2)
Supplement: Raw data underlying the results in Figure 11 — Figure 11A. Assays to Determine Percent Survival (Cell/Colony Counts) of Bacterial Cells When Treated Exogenously with a Recombinant Ubac2 Splice Variant Protein; Figure 11B. Assays to Determine Percent Survival (Cell/Colony Counts) of Yeast Cells When Treated Exogenously with a Recombinant Ubac2 Splice Variant Protein. [file f1000research-7-16431-s0004.tgz]

Archive with 1 entries (1 files):
- aed5d55e-cf84-46f9-b55a-8617fb3dc952_Dataset_5.zip
