# Supplementary material for: Alternative splice variants of rhomboid proteins: Comparative analysis of database entries for select model organisms and validation of functional potential
Source: F1000Res. 2018 May 31;7:139. Originally published 2018 Feb 1. [Version 2] doi: 10.12688/f1000research.13383.2 (PMC7065720; doi:10.12688/f1000research.13383.2)
Supplement: Supplementary file 14 [file f1000research-7-16431-s0024.tgz]

Archive with 1 entries (1 files):
- ecd4cd1f-372e-4bfc-8bbb-e11aa6da2b56.tif
