# Supplementary material for: Alternative splice variants of rhomboid proteins: Comparative analysis of database entries for select model organisms and validation of functional potential
Source: F1000Res. 2018 May 31;7:139. Originally published 2018 Feb 1. [Version 2] doi: 10.12688/f1000research.13383.2 (PMC7065720; doi:10.12688/f1000research.13383.2)
Supplement: Supplementary file 15 [file f1000research-7-16431-s0025.tgz]

Archive with 1 entries (1 files):
- b6a3bf3a-233a-456f-b6e6-8072d4074cbd.tif
